# Supplementary material for: Three new species of Fufius Simon, 1888 (Araneae, Cyrtaucheniidae) from Brazil with the redescription of Fufius funebris Vellard, 1924 and description of the female of Fufius lucasae Guadanucci & Indicatti, 2004
Source: Zookeys. 2013 Nov 19;(352):93–116. doi: 10.3897/zookeys.352.6189 (PMC3837399; doi:10.3897/zookeys.352.6189)
Supplement: XML Treatment for Fufius funebris [file zookeys.352.6189-treatment1.xml]

<!DOCTYPE tp:taxon-treatment
  PUBLIC "-//TaxonX//DTD Taxonomic Treatment Publishing DTD v0 20100105//EN" "tax-treatment-NSO.dtd">
<tp:taxon-treatment xmlns:tp="http://www.plazi.org/taxpub"><tp:treatment-meta><mixed-citation publication-type="journal"><person-group><name><surname>Ortega</surname><given-names>Diego Ribeiro Migueis</given-names></name><name><surname>Nagahama</surname><given-names>Roberto Hiroaki</given-names></name><name><surname>Motta</surname><given-names>Paulo Cesar</given-names></name><name><surname>Bertani</surname><given-names>Rogério</given-names></name></person-group><article-title>Three new species of <italic>Fufius</italic> Simon, 1888 (Araneae, Cyrtaucheniidae) from Brazil with the redescription of <italic>Fufius funebris</italic> Vellard, 1924 and description of the female of <italic>Fufius lucasae</italic> Guadanucci &amp; Indicatti, 2004</article-title><source>Zookeys</source><day>19</day><month>11</month><year>2013</year><volume>2013</volume><issue>352</issue><fpage>93</fpage><lpage>116</lpage><pub-id pub-id-type="doi">10.3897/zookeys.352.6189</pub-id></mixed-citation></tp:treatment-meta><tp:nomenclature><tp:taxon-name>
                            <tp:taxon-name-part taxon-name-part-type="genus">Fufius</tp:taxon-name-part>
                            <tp:taxon-name-part taxon-name-part-type="species">funebris</tp:taxon-name-part>
                            <object-id xmlns:xlink="http://www.w3.org/1999/xlink" xlink:type="simple">http://species-id.net/wiki/Fufius_funebris</object-id>
                        </tp:taxon-name><tp:taxon-authority>Vellard, 1924</tp:taxon-authority><xref ref-type="fig" rid="F1">Figs 1</xref><xref ref-type="fig" rid="F2">–11</xref><xref ref-type="fig" rid="F11">, 45</xref><tp:nomenclature-citation-list><tp:nomenclature-citation><tp:taxon-name>Fufius funebris</tp:taxon-name><comment> Vellard, 1924: 153; <xref ref-type="bibr" rid="B8">Guadanucci and Indicatti 2004</xref>: 256, fig. 7 (redescribed male and female, male misidentified).</comment></tp:nomenclature-citation></tp:nomenclature-citation-list></tp:nomenclature><tp:treatment-sec sec-type="Diagnosis"><title>Diagnosis.</title><p>The male differs from those of all other species in the genus by the characteristic very long embolus having a subtle constriction on its middle (<xref ref-type="fig" rid="F1">Figs 1–2</xref>). The female differs from those of all other species by the spermathecae having spiraled stalks (<xref ref-type="fig" rid="F2">Fig. 9</xref>).</p></tp:treatment-sec><tp:treatment-sec sec-type="Types"><title>Types.</title><p>Syntypes, 3 males and 8 females, should be deposited in Instituto Vital Brazil, Niterói; 1 female, 1 male in the personal collection of Jean Vellard. Types lost (<xref ref-type="bibr" rid="B8">Guadanucci and Indicatti 2004</xref>).</p></tp:treatment-sec><tp:treatment-sec sec-type="Additional material examined"><title>Additional material examined.</title><p>BRAZIL: <italic>Goiás</italic>: Catalão [<named-content xmlns:xlink="http://www.w3.org/1999/xlink" content-type="dwc:verbatimCoordinates" xlink:type="simple">18°09'S, 47°56'W</named-content>], 2 males, 1 female, 20 October 2001, P.C. Motta, with pitfall trap (DZUB 2531); 1 female, 22 October 2001, P.C. Motta, on termite mound (DZUB 435); <italic>Minas Gerais</italic>: Uberlândia [<named-content xmlns:xlink="http://www.w3.org/1999/xlink" content-type="dwc:verbatimCoordinates" xlink:type="simple">18°54'S, 48°15'W</named-content>], Fazenda do Glória, 1 female, P. C. Motta (IBSP 11102); 3 females, 1 immature, 14 November 1990, P.C. Motta (DZUB 4470); Fazenda São José, 1 female, 15 July 1992, P.C. Motta (DZUB 318).</p></tp:treatment-sec><tp:treatment-sec sec-type="Male redescription"><title>Male redescription</title><p>(DZUB 2531–1). Total length: 9.70. Carapace 5.89 long, 4.63 wide, chelicerae 2.87 long, 1.48 wide. Palp: femur 2.92, patella 1.65, tibia 2.25, tarsus 0.95, total 7.77. Legs (femur, patella, tibia, metatarsus, tarsus, total): I: 4.18, 2.65, 3.10, 3.55, 2.28, 15.76. II: 4.07, 2.31, 2.70, 2.97, 2.08, 14.13. III: 3.31, 2.01, 2.17, 2.96, 1.77, 12.22. IV: 3.87, 2.27, 3.25, 4.09, 1.79, 15.27. Mid-widths (lateral): femora I–IV = 1.01, 0.92, 1.10, 1.13, palp = 0.90; patellae I–IV = 1.11, 0.94, 1.02, 1.07, palp = 0.83; tibiae I–IV = 1.31, 0.86, 0.68, 0.84, palp = 0.83; metatarsi I–IV = 0.78, 0.54, 0.63, 0.52; tarsi = 0.52, 0.38, 0.45, 0.48, palp = 0.75. Abdomen 5.90 long, 4.10 wide. Spinnerets: PMS, 0.8 long, 0.31 wide, 0.46 apart; PLS, 1.25 basal, 0.96 middle, 0.96 distal; mid-widths (lateral), 0.61, 0.57, 0.4 respectively. Carapace (<xref ref-type="fig" rid="F2">Fig. 10</xref>): length to width 1.27. Fovea strongly recurved, 0.93 wide. Eyes: tubercle 0.38 high, length 0.71, width 1.17. Clypeus 0.14. Anterior and posterior eye row recurved. Eyes sizes and inter-distances: AME 0.30, ALE 0.30, PME 0.15, PLE 0.22, AME–AME 0.21, AME–ALE 0.09, PME–PME 0.61, PME–PLE 0.02, ALE–PLE 0.10, AME–PME 0.14, ALE–ALE 0.77, PLE–PLE 0.82. Eye group width 1.16, length 0.59. Maxillae (<xref ref-type="fig" rid="F2">Fig. 11</xref>) 2.04 long, 1.34 wide. Cuspules: 61 spread over ventral inner heel. Labium: 0.95 long, 1.02 wide, with 4 cuspules. Labio-sternal groove shallow, flat with two large sigillae. Sternum: 3.16 long, 2.56 wide. Three pairs of sigillae, <!--PageBreak-->first, second rounded, posterior ovals, all one diameter from margin. Chelicerae: basal segment with 9 teeth. Legs: leg formula: I IV II III. Scopula: tarsi I–IV scopulate. Metatarsi I–II 1/3 scopulate. Spines: palp: femur p0-0-1ap, patella p1-0-1; leg I: femur d1-1-2(spnf), patella v1, p2, tibia v2-2-1, p1-5-0, metatarsus v0-1-1ap; leg II: femur d1-2-1(spnf), patella v1, p2, tibia v4-3-2(2ap), metatarsus v5-3-2ap, p0-1-0; leg III: femur d1-2-1(spnf), patella p3, r1, tibia d1-0-0, v2-4-2ap, p0-0-1, r0-0-1, metatarsus <!--PageBreak--><!--PageBreak-->d3-2-2, v3-2-2ap, p0-2-0, r0-0-1ap; leg IV: femur d2-1-1(spnf), tibia v2-2-2ap, r1-0-1, metatarsus d0-1-2ap, v2-3-3(2ap), r0-0-1ap, p1-1-1ap. Preening-comb: absent on retrolateral tip of metatarsus IV. ITC smooth, STC with two rows of 5–8 teeth on both margins on all legs. Palp: embolus 1.76 in length. Embolus (<xref ref-type="fig" rid="F1">Figs 1–2</xref>) basal, middle and distal width of 0.34, 0.03, 0.01, respectively. Tegulum 0.49 long. Tibial spur (<xref ref-type="fig" rid="F1">Figs 3–5</xref>) formed by single branch 0.63 long, 0.42 wide, on retrolateral margin, with apical spine. Color pattern: carapace black with some long golden setae. Sternum brown, labium, maxillae dark brown. Abdomen dorsally black with rounded whitish spot on anterior central region, brown punctuations on remaining areas, ventrally with two large whitish areas on lateral regions. Spinnerets light brown with brown setae. Leg I black with some golden setae. Legs II–IV dark brown with brown spots, femur darker, with several golden setae, coxae brown with some brown setae.</p><fig id="F1" position="float" orientation="portrait"><label>Figures 1–6.</label><caption><p><italic><tp:taxon-name>Fufius funebris</tp:taxon-name></italic>. Male (DZUB 2531-1) <bold>1–2</bold> right palpal bulb <bold>1</bold> retrolateral view <bold>2</bold> prolateral view <bold>3–5</bold> right leg I tibial spur <bold>3</bold> ventral view <bold>4</bold> prolateral view <bold>5</bold> retrolateral view <bold>6</bold> reproduction of <xref ref-type="bibr" rid="B18">Vellard’s 1924</xref> <italic><tp:taxon-name>Fufius funebris</tp:taxon-name></italic> plate. Scale bar = 1mm.</p></caption><graphic xmlns:xlink="http://www.w3.org/1999/xlink" xlink:href="ZooKeys-352-093-g001.jpg" position="float" orientation="portrait" xlink:type="simple"/></fig><fig id="F2" position="float" orientation="portrait"><label>Figures 7–11.</label><caption><p><italic><tp:taxon-name>Fufius funebris</tp:taxon-name></italic> <bold>7–9</bold> female (DZUB 2531-2) <bold>7</bold> carapace <bold>8</bold> sternum, labium and maxillae <bold>9</bold> spermathecae, dorsal view <bold>10–11</bold> male (DZUB 2531-1) <bold>10</bold> carapace <bold>11</bold> sternum, labium, and maxillae. Scale bar = 1mm.</p></caption><graphic xmlns:xlink="http://www.w3.org/1999/xlink" xlink:href="ZooKeys-352-093-g002.jpg" position="float" orientation="portrait" xlink:type="simple"/></fig></tp:treatment-sec><tp:treatment-sec sec-type="Female redescription"><title>Female redescription</title><p>(DZUB 2531-2). Total length: 17.46. Carapace 7.24 long, 6.13 wide, chelicerae 3.31 long, 2.34 wide. Palp: femur 3.54, patella 1.94, tibia 2.00, tarsus 2.32, total 9.80. Legs (femur, patella, tibia, metatarsus, tarsus, total): I: 4.65, 3.34, 3.31, 3.56, 2.36, 17.22. II: 4.40, 3.14, 2.95, 3.21, 2.17, 15.87. III: 4.06, 2.66, 1.86, 2.95, 2.06, 13.59. IV: 5.35, 2.93, 3.66, 4.12, 2.14, 18.20. Mid-widths (lateral): femora I–IV = 1.28, 1.15, 1.43, 1.33, palp = 0.80; patellae I–IV = 1.40, 1.29, 1.31, 1.31, palp = 1.14; tibiae I–IV = 1.28, 0.98, 1.13, 1.05, palp = 1.16; metatarsi I–IV = 0.72, 0.72, 0.52, 0.66; tarsi = 0.49, 0.49, 0.47, 0.57, palp = 0.84. Abdomen (damaged) ca. 9.84 long, 6.74 wide. Spinnerets: PMS, 1.03 long, 0.48 wide; PLS, 1.82 basal, 1.07 middle, 1.71 distal; mid-widths (lateral), 0.96, 0.87, 0.72 respectively. Carapace (<xref ref-type="fig" rid="F2">Fig. 7</xref>): length to width 1.18. Fovea recurved, 1.77 wide. Eyes: tubercle 0.44 high, length 1.16, width 1.59. Clypeus 0.03. Anterior and posterior eye row recurved. Eyes sizes and inter-distances: AME 0.42, ALE 0.34, PME 0.17, PLE 0.26, AME–AME 0.18, AME–ALE 0.14, PME–PME 0.85, PME–PLE 0.06, ALE–PLE 0.21, AME–PME 0.25, ALE–ALE 1.02, PLE–PLE 1.22. Eye group width 1.58, length 0.74. Maxillae (<xref ref-type="fig" rid="F2">Fig. 8</xref>) 2.71 long 2.77 wide. Cuspules: ca. 57 spread over ventral inner heel. Labium: 1.28 long, 1.46 wide, with 3 cuspules. Labio-sternal groove shallow, flat with two large sigillae. Sternum: 4.29 long, 3.35 wide. Three pairs of sigillae, first rounded, second, third ovals, all one diameter from margin. Chelicerae: basal segment with 9 teeth. Legs: leg formula: IV I II III. Scopula: tarsi I–II scopulate. Metatarsi I 2/3, II 1/2 scopulate. Spines: palp: femur, patella 0, tibia v2-2(spnf)-2ap, p1-0-1ap(spnf), tarsus v2-0-0; leg I: femur, patella 0, tibia v0-0-2ap(spnf), metatarsus v0-1-2ap; leg II: femur, patella 0, tibia v0-1-2ap(spnf), metatarsus v2-2-2ap, p0-0-1ap; leg III: femur 0, patella p4, r1, tibia v2-2-2(spnf), p0-0-1ap, metatarsus d1-1-1ap, p0-2-1, v2-2-2ap; leg IV: femur, patella 0, tibia v3-2-1ap(spnf), r0-0-1(spnf), metatarsus d0-0-1ap, r0-1-1ap, v2-1-2(1ap), r0-1-1. Preening-comb: absent on retrolateral tip of metatarsus IV. Palp with a single claw having 6 small teeth on internal margin. ITC smooth, STC with two rows of 5–8 teeth on both margins on all legs. Spermathecae: two spermathecae having a narrow, spiraled stalk, giving origin to two spiraled branches with 1–3 bulbs. Color pattern: as in male, except legs black with two (femur, patella, tibia) or one (metatarsus, tarsus) brown stripes (lacking setae) on dorsal area. Abdomen ventrally without two large whitish areas on lateral regions.</p><!--PageBreak--></tp:treatment-sec><tp:treatment-sec sec-type="Remarks"><title>Remarks.</title><p><xref ref-type="bibr" rid="B18">Vellard (1924)</xref> described <italic><tp:taxon-name>Fufius funebris</tp:taxon-name></italic> based on 3 males and 8 females from Catalão, Goiás, Brazil. The types should be deposited in the collection of Instituto Vital Brazil, Niterói, but were not found and considered lost (<xref ref-type="bibr" rid="B8">Guadanucci and Indicatti 2004</xref>). These authors redescribed this species based on a female from the type locality and a male from Brasilia, Distrito Federal, ca. 260 km northwards. However, additional specimens we obtained from type locality, both male and female, and show that the female was correctly identified by <xref ref-type="bibr" rid="B8">Guadanucci and Indicatti (2004)</xref>, but not the male. <xref ref-type="bibr" rid="B18">Vellard (1924)</xref> published a figure showing in detail the <italic><tp:taxon-name>Fufius funebris</tp:taxon-name></italic> embolus morphology (<xref ref-type="fig" rid="F1">Fig. 6</xref>), which is very long and has a median constriction. An embolus tapering to its tip can be easily distinguished from the <xref ref-type="bibr" rid="B8">Guadanucci and Indicatti (2004)</xref> drawings, as shown in their figs 1–3. Conversely,the bulbs of the specimen we obtained from type locality (<xref ref-type="fig" rid="F1">Figs 1–2</xref>) fits very well with the figure of <xref ref-type="bibr" rid="B18">Vellard (1924)</xref> (<xref ref-type="fig" rid="F1">Fig. 6</xref>) and can be assigned without doubts to <italic><tp:taxon-name>Fufius funebris</tp:taxon-name></italic>. The male of the species <xref ref-type="bibr" rid="B8">Guadanucci and Indicatti (2004)</xref> attributed to <italic><tp:taxon-name>Fufius funebris</tp:taxon-name></italic> belongs to a new species, described below as <italic><tp:taxon-name>Fufius candango</tp:taxon-name></italic> sp. n.</p></tp:treatment-sec><tp:treatment-sec sec-type="Distribution"><title>Distribution.</title><p>Brazil: states of Goiás (Catalão) and Minas Gerais (Uberlândia) (<xref ref-type="fig" rid="F11">Fig. 45</xref>).</p></tp:treatment-sec><tp:treatment-sec><!--Section generated to contain objects referenced in tp:taxon-treatment.--><fig id="F11" position="float" orientation="portrait"><label>Figure 45.</label><caption><p>Map showing records of <italic><tp:taxon-name>Fufius funebris</tp:taxon-name></italic> (square), <italic><tp:taxon-name>Fufius lucasae</tp:taxon-name></italic> (triangle), <italic><tp:taxon-name>Fufius candango</tp:taxon-name></italic> sp. n. (star), <italic><tp:taxon-name>Fufius minusculus</tp:taxon-name></italic> sp. n. (diamond) and <italic><tp:taxon-name>Fufius jalapensis</tp:taxon-name></italic> sp. n. (circle) in different Brazilian Biomes.</p></caption><graphic xmlns:xlink="http://www.w3.org/1999/xlink" xlink:href="ZooKeys-352-093-g011.jpg" position="float" orientation="portrait" xlink:type="simple"/></fig></tp:treatment-sec><ref-list><ref id="B18"><mixed-citation xmlns:xlink="http://www.w3.org/1999/xlink" xlink:type="simple"><person-group><name name-style="western"><surname>Vellard</surname><given-names>J</given-names></name></person-group> (<year>1924</year>) <article-title>Etudes de zoologie.</article-title><source>Archivos do Instituto Vital Brazil</source><volume>2</volume>: <fpage>1</fpage>–<lpage>32</lpage>, <fpage>121</fpage>–<lpage>170</lpage>.</mixed-citation></ref><ref id="B8"><mixed-citation xmlns:xlink="http://www.w3.org/1999/xlink" xlink:type="simple"><person-group><name name-style="western"><surname>Guadanucci</surname><given-names>JPL</given-names></name><name name-style="western"><surname>Indicatti</surname><given-names>RP</given-names></name></person-group> (<year>2004</year>) <article-title>Redescription of <italic>Fufius funebris</italic> Vellard, 1924 and description of <italic>Fufius lucasae</italic> sp. n. with comments on <italic>Ctenochelus maculatus</italic> Mello-Leitão, 1923 (Mygalomorphae, Cyrtaucheniidae).</article-title><source>Revista Ibérica de Aracnologia</source><volume>10</volume>: <fpage>255</fpage>-<lpage>259</lpage>.</mixed-citation></ref></ref-list></tp:taxon-treatment>
