# Supplementary material for: Three new species of Fufius Simon, 1888 (Araneae, Cyrtaucheniidae) from Brazil with the redescription of Fufius funebris Vellard, 1924 and description of the female of Fufius lucasae Guadanucci & Indicatti, 2004
Source: Zookeys. 2013 Nov 19;(352):93–116. doi: 10.3897/zookeys.352.6189 (PMC3837399; doi:10.3897/zookeys.352.6189)
Supplement: XML Treatment for Fufius lucasae [file zookeys.352.6189-treatment2.xml]

<!DOCTYPE tp:taxon-treatment
  PUBLIC "-//TaxonX//DTD Taxonomic Treatment Publishing DTD v0 20100105//EN" "tax-treatment-NSO.dtd">
<tp:taxon-treatment xmlns:tp="http://www.plazi.org/taxpub"><tp:treatment-meta><mixed-citation publication-type="journal"><person-group><name><surname>Ortega</surname><given-names>Diego Ribeiro Migueis</given-names></name><name><surname>Nagahama</surname><given-names>Roberto Hiroaki</given-names></name><name><surname>Motta</surname><given-names>Paulo Cesar</given-names></name><name><surname>Bertani</surname><given-names>Rogério</given-names></name></person-group><article-title>Three new species of <italic>Fufius</italic> Simon, 1888 (Araneae, Cyrtaucheniidae) from Brazil with the redescription of <italic>Fufius funebris</italic> Vellard, 1924 and description of the female of <italic>Fufius lucasae</italic> Guadanucci &amp; Indicatti, 2004</article-title><source>Zookeys</source><day>19</day><month>11</month><year>2013</year><volume>2013</volume><issue>352</issue><fpage>93</fpage><lpage>116</lpage><pub-id pub-id-type="doi">10.3897/zookeys.352.6189</pub-id></mixed-citation></tp:treatment-meta><tp:nomenclature><tp:taxon-name>
                            <tp:taxon-name-part taxon-name-part-type="genus">Fufius</tp:taxon-name-part>
                            <tp:taxon-name-part taxon-name-part-type="species">lucasae</tp:taxon-name-part>
                            <object-id xmlns:xlink="http://www.w3.org/1999/xlink" xlink:type="simple">http://species-id.net/wiki/Fufius_lucasae</object-id>
                        </tp:taxon-name><tp:taxon-authority>Guadanucci &amp; Indicatti, 2004</tp:taxon-authority><xref ref-type="fig" rid="F3">Figs 12–15</xref><xref ref-type="fig" rid="F10">, 44</xref><xref ref-type="fig" rid="F11">, 45</xref><tp:nomenclature-citation-list><tp:nomenclature-citation><tp:taxon-name>Fufius lucasae</tp:taxon-name><comment> Guadanucci &amp; Indicatti, 2004: 257, figs 8–13.</comment></tp:nomenclature-citation><tp:nomenclature-citation><tp:taxon-name>Fufius lucasi</tp:taxon-name><comment>: <xref ref-type="bibr" rid="B11">Platnick 2013</xref>. (N.B. matronym for Sylvia Lucas).</comment></tp:nomenclature-citation></tp:nomenclature-citation-list></tp:nomenclature><tp:treatment-sec sec-type="Diagnosis"><title>Diagnosis.</title><p>The male differs from those of <italic><tp:taxon-name>Fufius funebris</tp:taxon-name></italic> by the shorter and tapering embolus (see figs 8–10 in <xref ref-type="bibr" rid="B8">Guadanucci and Indicatti 2004</xref>), from <italic><tp:taxon-name>Fufius jalapensis</tp:taxon-name></italic> sp. n. by having spines on tibia I, from <italic><tp:taxon-name>Fufius minusculus</tp:taxon-name></italic> sp. n. by having a carapace less than 1.5 times longer than the width, from <italic><tp:taxon-name>Fufius albovittatus</tp:taxon-name></italic> by metatarsus I being very curved at the basis and having only 2 spines on tibia I, from <italic><tp:taxon-name>Fufius candango</tp:taxon-name></italic> sp. n. by the preening comb on metatarsus IV formed by macrosetae instead of small spines, and from <italic><tp:taxon-name>Fufius striatipes</tp:taxon-name></italic> by having only 2 spines on tibia I instead of 11. The female differs by the spermatheca stalk being straight and narrow, and giving origin to 1–2 lobes (<xref ref-type="fig" rid="F3">Fig. 14</xref>).</p><fig id="F3" position="float" orientation="portrait"><label>Figures 12–15.</label><caption><p><italic><tp:taxon-name>Fufius lucasae</tp:taxon-name></italic>, female (DZUB 8021) <bold>12</bold> carapace <bold>13</bold> sternum, labium and maxillae <bold>14</bold> spermathecae, dorsal view <bold>15</bold> left metatarsus IV, retrolateral, showing preening-comb. Scale bar = 1mm.</p></caption><graphic xmlns:xlink="http://www.w3.org/1999/xlink" xlink:href="ZooKeys-352-093-g003.jpg" position="float" orientation="portrait" xlink:type="simple"/></fig></tp:treatment-sec><tp:treatment-sec sec-type="Types"><title>Types.</title><p>Holotype male from Brazil, <italic>São Paulo</italic>, São Paulo, Parque Estadual da Serra da Cantareira, Núcleo da Pedra Grande [<named-content xmlns:xlink="http://www.w3.org/1999/xlink" content-type="dwc:verbatimCoordinates" xlink:type="simple">23°26'S, 46°38'W</named-content>], December 2000, C. C. Aires et al., with pitfall trap (MZSP 23231), examined; paratypes: 2 males, same collector and date (MZSP 23226, IBSP 10993), examined; male from Brazil, <italic>São Paulo</italic>, São Paulo, Parque Estadual do Jaraguá [<named-content xmlns:xlink="http://www.w3.org/1999/xlink" content-type="dwc:verbatimCoordinates" xlink:type="simple">23°27'S, 46°46'W</named-content>], 17 January 2004, R. P. Indicatti (IBSP 10952), not examined; 2 males from Brazil, <italic>São Paulo</italic>, Cotia, Caucaia do Alto, Reserva Florestal do Morro Grande [<named-content xmlns:xlink="http://www.w3.org/1999/xlink" content-type="dwc:verbatimCoordinates" xlink:type="simple">23°39'S, 46°57'W</named-content>], December 2002, J. M. B. Ghelleri (MZSP 22017), examined.</p></tp:treatment-sec><tp:treatment-sec sec-type="Additional material examined"><title>Additional material examined.</title><p>BRAZIL: <!--PageBreak--><italic>São Paulo</italic>: São Paulo, Parque Estadual da Serra da Cantareira, Núcleo da Pedra Grande [<named-content xmlns:xlink="http://www.w3.org/1999/xlink" content-type="dwc:verbatimCoordinates" xlink:type="simple">23°26'S, 46°38'W</named-content>], 1 male, December 2000, C. C. Aires et al., with pitfall trap (MZSP 23225); 1 male, same collector and date (MZSP 23227); 1 male, same collector and date (MZSP 23229); 1 male, same collector and date (MZSP 23230); 2 males, same collector and date (MZSP 23232); 1 male, same collector and date (MZSP 23233); 1 male, same collector and date (MZSP 23234); 1 male, same collector and date (MZSP 23235); 1 male, same collector and date (MZSP 23236); 1 male, same collector and date (MZSP 23237); Itapecerica da Serra [<named-content xmlns:xlink="http://www.w3.org/1999/xlink" content-type="dwc:verbatimCoordinates" xlink:type="simple">23°46'S, 46°50'W</named-content>], 1 male, 16 May 2004, D.R.M. Ortega (DZUB 8018); 1 female, 1 immature, 2004, same collector, on a web on the trunk of a “Quaresmeira” tree (<italic><tp:taxon-name>Tibouchina</tp:taxon-name></italic> sp., <tp:taxon-name>Melastomatacea</tp:taxon-name>) (DZUB 8019); 1 female, 2005, same collector and date (DZUB 8020); 1 female, June 2006, same collector (DZUB 8021).</p></tp:treatment-sec><tp:treatment-sec sec-type="Female description"><title>Female description</title><p>(DZUB 8021): Total length: 15.61. Carapace 6.49 long, 5.26 wide, chelicerae 3.40 long, 2.11 wide. Palp: femur 3.45, patella 1.84, tibia 2.00, tarsus 2.25, total 9.54. Legs (femur, patella, tibia, metatarsus, tarsus, total): I: 4.61, 2.70, 3.49, <!--PageBreak-->3.69, 2.23, 16.72. II: 3.96, 2.66, 2.95, 2.83, 2.17, 14.57. III: 3.02, 2.33, 1.93, 2.48, 1.90, 11.66. IV: 4.25, 2.51, 3.69, 3.20, 1.91, 15.56. Mid-widths (lateral): femora I–IV = 1.04, 1.06, 1.29, 1.29, palp = 0.93; patellae I–IV = 1.05, 1.07, 1.16, 1.10, palp = 1.06; tibiae I–IV = 0.96, 1.04, 0.98, 1.02, palp = 0.97; metatarsi I–IV = 0.69, 0.62, 0.68, 0.63; tarsi = 0.62, 0.51, 0.47, 0.53, palp = 0.89. Abdomen 9.24 long, 5.87 wide. Spinnerets: PMS, 0.96 long, 0.48 wide, 0.63 apart; PLS, 1.43 basal, 0.94 middle, 1.08 distal; mid-widths (lateral), 0.86, 0.73, 0.48 respectively. Carapace (<xref ref-type="fig" rid="F3">Fig. 12</xref>): length to width 1.23. Fovea recurved, 1.57 wide. Eyes: tubercle 0.58 high, length 0.88, width 1.75. Clypeus 0.05. Anterior and posterior eye row recurved. Eyes sizes and inter-distances: AME 0.27, ALE 0.34, PME 0.18, PLE 0.30, AME–AME 0.28, AME–ALE 0.251, PME–PME 0.78, PME–PLE 0.10, ALE–PLE 0.14, AME–PME 0.20, ALE–ALE 1.22, PLE–PLE 1.12. Eye group width 1.7, length 0.72. Maxillae (<xref ref-type="fig" rid="F3">Fig. 13</xref>) 1.71 long, 2.42 wide. Cuspules: ca. 62 spread over ventral inner heel. Labium: 1.15 long, 1.21 wide, with 18 cuspules. Labio-sternal groove shallow, flat with two large sigillae. Sternum: 3.56 long, 2.67 wide. Three pairs of sigillae, first rounded, second, third ovals, all one diameter from margin. Chelicerae: basal segment with 8 teeth. Legs: leg formula: I IV II III. Scopula: tarsi I–II scopulate. Metatarsi I 2/3, II 1/3 scopulate. Spines: palp: femur, patella 0, tibia v2-4-3ap(spnf), tarsus v2-0-0; leg I: femur 0, patella p1, tibia v1-1-2ap(spnf), metatarsus v2-1-2ap; leg II: femur, patella 0, tibia v1-1-1ap(spnf), metatarsus v1-2-2ap, r0-0-1ap; leg III: femur 0, patella p2, tibia p1-1-0, v2-2-1ap(spnf), metatarsus d3-2-0, p0-2-1ap, v2-2-2ap, r0-1-0; leg IV: femur, patella 0, tibia v0-1-1(spnf), metatarsus d0-1-0, v2-3-2ap, p0-0-1ap. Preening-comb (<xref ref-type="fig" rid="F3">Fig. 15</xref>): formed by 4 spiniform setae between two spines on retrolateral tip of metatarsus IV. Palp with single claw having 6 small teeth on internal margin. ITC smooth, STC with two rows of 4–6 teeth on both margins on all legs. Spermathecae (<xref ref-type="fig" rid="F3">Fig. 14</xref>): two spermathecae having narrow, straight stalk, giving origin to one or two straigth branches ending in 1–2 bulbs. Color pattern (<xref ref-type="fig" rid="F9">Fig. 42</xref>): carapace light brown with some long golden setae, sternum and coxae light brown, labium and maxillae dark brown. Abdomen dorsally black with rounded whitish spot on anterior central region, brown punctuations on remaining areas. Spinnerets light brown with dark brown setae. Legs yellow with brown spots on basal and apical region of femur, patella, tibiae, and metatarsus, in addition, a central spot on metatarsus.</p></tp:treatment-sec><tp:treatment-sec sec-type="Distribution"><title>Distribution.</title><p>Brazil: state of São Paulo (São Paulo, Cotia and Itapecerica da Serra) in the Brazilian Atlantic Forest (<xref ref-type="fig" rid="F11">Fig. 45</xref>).</p></tp:treatment-sec><tp:treatment-sec><!--Section generated to contain objects referenced in tp:taxon-treatment.--><fig id="F10" position="float" orientation="portrait"><label>Figure 44.</label><caption><p><italic><tp:taxon-name>Fufius lucasae</tp:taxon-name></italic>, female from Itapecerica da Serra, state of São Paulo. Photo: R. Bertani.</p></caption><graphic xmlns:xlink="http://www.w3.org/1999/xlink" xlink:href="ZooKeys-352-093-g010.jpg" position="float" orientation="portrait" xlink:type="simple"/></fig><fig id="F11" position="float" orientation="portrait"><label>Figure 45.</label><caption><p>Map showing records of <italic><tp:taxon-name>Fufius funebris</tp:taxon-name></italic> (square), <italic><tp:taxon-name>Fufius lucasae</tp:taxon-name></italic> (triangle), <italic><tp:taxon-name>Fufius candango</tp:taxon-name></italic> sp. n. (star), <italic><tp:taxon-name>Fufius minusculus</tp:taxon-name></italic> sp. n. (diamond) and <italic><tp:taxon-name>Fufius jalapensis</tp:taxon-name></italic> sp. n. (circle) in different Brazilian Biomes.</p></caption><graphic xmlns:xlink="http://www.w3.org/1999/xlink" xlink:href="ZooKeys-352-093-g011.jpg" position="float" orientation="portrait" xlink:type="simple"/></fig><fig id="F9" position="float" orientation="portrait"><label>Figures 42–43.</label><caption><p><italic><tp:taxon-name>Fufius jalapensis</tp:taxon-name></italic> sp. n., holotype male. <bold>42</bold> carapace <bold>43</bold> sternum, labium, and maxillae. Scale bar = 1 mm.</p></caption><graphic xmlns:xlink="http://www.w3.org/1999/xlink" xlink:href="ZooKeys-352-093-g009.jpg" position="float" orientation="portrait" xlink:type="simple"/></fig></tp:treatment-sec><ref-list><ref id="B11"><mixed-citation xmlns:xlink="http://www.w3.org/1999/xlink" xlink:type="simple"><person-group><name name-style="western"><surname>Platnick</surname><given-names>NI</given-names></name></person-group> (<year>2013</year>) <article-title>The world spider catalog, version 14.0.</article-title><publisher-name>American Museum of Natural History.</publisher-name> doi: <ext-link ext-link-type="uri" xlink:href="http://dx.doi.org/10.5531/db.iz.0001" xlink:type="simple">10.5531/db.iz.0001</ext-link><ext-link ext-link-type="uri" xlink:href="http://research.amnh.org/entomology/spiders/catalog/index.html" xlink:type="simple">http://research.amnh.org/entomology/spiders/catalog/index.html</ext-link><comment>[accessed 06/08/2013]</comment></mixed-citation></ref><ref id="B8"><mixed-citation xmlns:xlink="http://www.w3.org/1999/xlink" xlink:type="simple"><person-group><name name-style="western"><surname>Guadanucci</surname><given-names>JPL</given-names></name><name name-style="western"><surname>Indicatti</surname><given-names>RP</given-names></name></person-group> (<year>2004</year>) <article-title>Redescription of <italic>Fufius funebris</italic> Vellard, 1924 and description of <italic>Fufius lucasae</italic> sp. n. with comments on <italic>Ctenochelus maculatus</italic> Mello-Leitão, 1923 (Mygalomorphae, Cyrtaucheniidae).</article-title><source>Revista Ibérica de Aracnologia</source><volume>10</volume>: <fpage>255</fpage>-<lpage>259</lpage>.</mixed-citation></ref></ref-list></tp:taxon-treatment>
