# Supplementary material for: Three new species of Fufius Simon, 1888 (Araneae, Cyrtaucheniidae) from Brazil with the redescription of Fufius funebris Vellard, 1924 and description of the female of Fufius lucasae Guadanucci & Indicatti, 2004
Source: Zookeys. 2013 Nov 19;(352):93–116. doi: 10.3897/zookeys.352.6189 (PMC3837399; doi:10.3897/zookeys.352.6189)
Supplement: XML Treatment for Fufius candango [file zookeys.352.6189-treatment3.xml]

<!DOCTYPE tp:taxon-treatment
  PUBLIC "-//TaxonX//DTD Taxonomic Treatment Publishing DTD v0 20100105//EN" "tax-treatment-NSO.dtd">
<tp:taxon-treatment xmlns:tp="http://www.plazi.org/taxpub"><tp:treatment-meta><mixed-citation publication-type="journal"><person-group><name><surname>Ortega</surname><given-names>Diego Ribeiro Migueis</given-names></name><name><surname>Nagahama</surname><given-names>Roberto Hiroaki</given-names></name><name><surname>Motta</surname><given-names>Paulo Cesar</given-names></name><name><surname>Bertani</surname><given-names>Rogério</given-names></name></person-group><article-title>Three new species of <italic>Fufius</italic> Simon, 1888 (Araneae, Cyrtaucheniidae) from Brazil with the redescription of <italic>Fufius funebris</italic> Vellard, 1924 and description of the female of <italic>Fufius lucasae</italic> Guadanucci &amp; Indicatti, 2004</article-title><source>Zookeys</source><day>19</day><month>11</month><year>2013</year><volume>2013</volume><issue>352</issue><fpage>93</fpage><lpage>116</lpage><pub-id pub-id-type="doi">10.3897/zookeys.352.6189</pub-id></mixed-citation></tp:treatment-meta><tp:nomenclature><tp:taxon-name>
                            <tp:taxon-name-part taxon-name-part-type="genus">Fufius</tp:taxon-name-part>
                            <tp:taxon-name-part taxon-name-part-type="species">candango</tp:taxon-name-part>
                            <object-id xmlns:xlink="http://www.w3.org/1999/xlink" content-type="zoobank" xlink:type="simple">http://zoobank.org/EAB79FAB-20C4-4F6F-A4A4-73AF5FE4E052</object-id>
                            <object-id xmlns:xlink="http://www.w3.org/1999/xlink" xlink:type="simple">http://species-id.net/wiki/Fufius_candango</object-id>
                        </tp:taxon-name><tp:taxon-status xmlns:xlink="http://www.w3.org/1999/xlink" xlink:type="simple">sp. n.</tp:taxon-status><xref ref-type="fig" rid="F4">Figs 16</xref><xref ref-type="fig" rid="F5">–26</xref><xref ref-type="fig" rid="F11">, 45</xref><tp:nomenclature-citation-list><tp:nomenclature-citation><tp:taxon-name>Fufius funebris</tp:taxon-name><comment>: <xref ref-type="bibr" rid="B8">Guadanucci and Indicatti 2004</xref>: 256, figs 1–6 (male, misidentified).</comment></tp:nomenclature-citation></tp:nomenclature-citation-list></tp:nomenclature><tp:treatment-sec sec-type="Diagnosis"><title>Diagnosis.</title><p>Male and female differ from those of all other species by presence of preening comb on retrolateral tip of metatarsus IV formed by small spines (<xref ref-type="fig" rid="F5">Fig. 24</xref>).</p><!--PageBreak--></tp:treatment-sec><tp:treatment-sec sec-type="Etymology"><title>Etymology.</title><p>The specific name, candango, refers to the workers who were largely responsible for building Brazil’s capital, Brasilia, where the type specimens of the new species were collected.</p></tp:treatment-sec><tp:treatment-sec sec-type="Types"><title>Types.</title><p>Holotype male from Brazil, <italic>Distrito Federal</italic>, Brasília, campus da Universidade de Brasília [<named-content xmlns:xlink="http://www.w3.org/1999/xlink" content-type="dwc:verbatimCoordinates" xlink:type="simple">15°45'S, 47°52'W</named-content>], 26 November 1996, E. Mamede, with pitfall trap (DZUB 709). Paratypes: male from Brazil, <italic>Distrito Federal</italic>, Brasília, Reserva do IBGE [<named-content xmlns:xlink="http://www.w3.org/1999/xlink" content-type="dwc:verbatimCoordinates" xlink:type="simple">15°56'S, 47°53'W</named-content>], 06 December 1996, E. Mamede, with pitfall trap (DZUB 714); 2 females, junction of railway DF 140 with BR 251 [<named-content xmlns:xlink="http://www.w3.org/1999/xlink" content-type="dwc:verbatimCoordinates" xlink:type="simple">15°56S, 47°49'W</named-content>], inside a burrow covered with silk strands in an embankment, 7 October 2006, P.C. Motta (DZUB 4492).</p></tp:treatment-sec><tp:treatment-sec sec-type="Additional material examined"><title>Additional material examined.</title><p>BRAZIL: <italic>Distrito Federal</italic>: Brasília, Reserva da Marinha [<named-content xmlns:xlink="http://www.w3.org/1999/xlink" content-type="dwc:verbatimCoordinates" xlink:type="simple">16°00'S, 47°57'W</named-content>], 3 males, 29–31 October 1999, G.G. Montingelli, with pitfall trap (IBSP 8015).</p></tp:treatment-sec><tp:treatment-sec sec-type="Male description"><title>Male description</title><p>(DZUB 709). Total length: 9.74. Carapace 4.77 long, 3.85 wide, chelicerae 3.70 long, 1.16 wide. Palp: femur 2.41, patella 1.24, tibia 1.49, tarsus 1.01, total 5.88. Legs (femur, patella, tibia, metatarsus, tarsus, total): I: 3.31, 2.01, 2.21, 2.84, 2.68, 13.05. II: 2.99, 1.68, 2.02, 2.35, 1.57, 10.61. III: 2.70, 1.40, 1.83, 2.27, 1.48, 9.68. IV: 3.51, 1.80, 2.82, 3.12, 1.54, 12.79. Mid-widths (lateral): femora I–IV = 0.80, 0.85, 0.95, 0.91, palp = 0.51; patellae I–IV = 0.79, 0.84, 0.84, 0.87, palp = 0.65; tibiae I–IV = 1.04, 0.65, 0.58, 0.77, palp = 0.78; metatarsi I–IV = 0.56, 0.38, 0.26, 0.39; tarsi = 0.38, 0.37, 0.29, 0.29, palp = 0.61. Abdomen 3.96 long, 2.61 wide. Spinnerets: PMS, 0.61 long, 0.26 wide, 0.23 apart; PLS, 0.75 basal, 0.52 middle, 0.69 distal; mid-widths (lateral), 0.39, 0.34, 0.26, respectively. Carapace (<xref ref-type="fig" rid="F5">Fig. 25</xref>): length to width 1.24. Fovea strongly recurved, 0.74 wide. Eyes: tubercle 0.29 high, length 0.69, width 1.07. Clypeus 0.04. Anterior and posterior eye row recurved. Eyes sizes and inter-distances: AME 0.25, ALE 0.27, PME 0.09, PLE 0.15, AME–AME 0.11, AME–ALE 0.07, PME–PME 0.50, PME–PLE 0.02, ALE–PLE 0.07, AME–PME 0.09, ALE–ALE 0.69, PLE–PLE 0.73. Eye group width 1.06, length 0.53. Maxillae (<xref ref-type="fig" rid="F5">Fig. 26</xref>) 1.06 long, 1.79 wide. Cuspules: 39 spread over ventral inner heel. Labium: 0.73 long, 0.80 wide, with 3 cuspules. Labio-sternal groove shallow, flat with two large sigillae. Sternum: 2.61 long, 2.13 wide. Three pairs of sigillae, first, second rounded, posterior ovals, all one diameter from margin. Chelicerae: basal segment with 7 teeth. Legs: leg formula: I IV II III. Scopula: tarsi I–II scopulate. Metatarsus I 1/2, II 1/3 scopulate. Spines: palp: femur p0-0-1ap, patella p1, tibia 0; leg I: femur d1-1-2, p0-0-1ap, patella v2, p0-1-0, tibia v2-2-0, p0-0-1, metatarsus v0-1-1; leg II: femur d1-1-2; patella v0-0-2ap, p0-1-1ap; tibia: v2-5-2ap, p0-1-1ap, r0-0-1ap; metatarsus v2-5-2ap, p0-1-0; leg III: femur d1-2-2(1ap), patella p4, r1, tibia v2-3-2ap, d0-1-0, r1-1-0, p1-1-0, metatarsus v2-4-2ap, d3-2-2ap, r0-1-1ap, p1-2-1ap; leg IV: femur d2-1-1, patella 0, tibia v2-2-2ap, r1-0-1, metatarsus: v0-5-2ap, d0-0-1ap, r0-1-1ap, p0-1-1(1ap). Preening-comb: formed by 4–5 small spines between 2 larger spines on ventral-retrolateral tip of metatarsus IV. ITC smooth, STC with two rows of 5–6 teeth on both margins on all legs. Palp (<xref ref-type="fig" rid="F4">Figs 16–17</xref>): embolus 0.77 in length. Embolus basal, middle, distal width of 0.14, 0.03, 0.01, respectively. Tegulum 0.55 long. Tibial spur (<xref ref-type="fig" rid="F4">Figs 18–20</xref>) <!--PageBreak--><!--PageBreak-->formed by single branch 0.2 long, 0.2 wide, on retrolateral margin, with apical spine. Color pattern: carapace dark brown with some long golden setae. Sternum, labium, maxillae, coxae orange brown. Abdomen black with rounded whitish spot on dorsal anterior region, brown punctuations on remaining areas. Spinnerets light brown with brown setae. All legs uniform brown.</p><fig id="F4" position="float" orientation="portrait"><label>Figures 16–20.</label><caption><p><italic><tp:taxon-name>Fufius candango</tp:taxon-name></italic> sp. n., holotype male <bold>16–17</bold> right palpal bulb <bold>16</bold> prolateral view <bold>17</bold> retrolateral view <bold>18–20</bold> right leg I tibial spur <bold>18</bold> ventral view <bold>19</bold> prolateral view <bold>20</bold> retrolateral view. Scale bar = 1mm.</p></caption><graphic xmlns:xlink="http://www.w3.org/1999/xlink" xlink:href="ZooKeys-352-093-g004.jpg" position="float" orientation="portrait" xlink:type="simple"/></fig><fig id="F5" position="float" orientation="portrait"><label>Figures 21–26.</label><caption><p><italic><tp:taxon-name>Fufius candango</tp:taxon-name></italic> sp. n. <bold>21–24</bold> Paratype female <bold>21</bold> carapace <bold>22</bold> sternum, labium and maxillae <bold>23</bold> spermathecae, dorsal view <bold>24</bold> right metatarsus IV, retrolateral, showing spiniform preening-comb <bold>25–26</bold> holotype male <bold>25</bold> carapace <bold>26</bold> sternum, labium and maxillae. Scale bar = 1mm.</p></caption><graphic xmlns:xlink="http://www.w3.org/1999/xlink" xlink:href="ZooKeys-352-093-g005.jpg" position="float" orientation="portrait" xlink:type="simple"/></fig></tp:treatment-sec><tp:treatment-sec sec-type="Female description"><title>Female description</title><p>(DZUB 4492-1). Total length: 12.71. Carapace 5.58 long, 4.40 wide, chelicerae 1.71 long, 1.45 wide. Palp: femur 2.19, patella 1.47, tibia 1.29, tarsus 1.49, total 6.44. Legs (femur, patella, tibia, metatarsus, tarsus, total): I: 3.84, 2.35, 2.11, 2.29, 1.67, 12.26. II: 2.98, 2.16, 1.65, 2.12, 1.56, 10.47. III: 2.56, 1.83, 1.28, 1.93, 1.48, 9.08. IV: 3.88, 2.01, 2.80, 2.64, 1.30, 12.63. Mid-widths (lateral): femora I–IV = 0.94, 0.96, 1.06, 1.11, palp = 0.60; patellae I–IV = 0.90, 0.96, 0.88, 0.93, palp = 0.77; tibiae I–IV = 0.84, 0.55, 0.73, 0.75, palp = 0.61; metatarsi I–IV = 0.52, 0.48, 0.48, 0.42; tarsi = 0.52, 0.46, 0.40, 0.38, palp = 0.62. Abdomen 6.34 long, 3.56 wide. Spinnerets: PMS, 0.81 long, 0.31 wide, 0.44 apart; PLS, 1.15 basal, 0.84 middle, 0.91 distal; mid-widths (lateral), 0.62, 0.60, 0.43 respectively. Carapace (<xref ref-type="fig" rid="F5">Fig. 21</xref>): length to width 1.27. Fovea recurved, 1.11 wide. Eyes: tubercle 0.41 high, length 0.80, width 1.16. Clypeus 0.16. Anterior and posterior eye row recurved. Eyes sizes and inter-distances: AME 0.30, ALE 0.26, PME 0.09, PLE 0.21, AME-AME 0.14, AME–ALE 0.10, PME–PME 0.53, PME–PLE 0.06, ALE–PLE 0.08, AME–PME 0.11, ALE–ALE 0.75, PLE–PLE 0.73. Eye group width 1.16, length 0.56. Maxillae (<xref ref-type="fig" rid="F5">Fig. 22</xref>) 1.63 long, 1.91 wide. Cuspules: ca. 39 spread over ventral inner heel. Labium: 0.84 long, 1.01 wide, with 4 cuspules. Labio-sternal groove shallow, flat with two large sigillae. Sternum: 2.85 long, 2.56 wide. Three pairs of sigillae, first rounded, second, third ovals, all one diameter from margin and hardly visible. Chelicerae: basal segment with 7 teeth. Legs: leg formula: IV I II III. Scopula: tarsi I–II scopulate. Metatarsus I 1/4, II 1/3 scopulate. Spines: palp: femur p-0-0-1, patella 0, tibia v2-2-3(2ap), p0-1-0, tarsus v2-0-0; leg I: femur p0-0-1, patella p1; tibia v0-1-2ap, metatarsus v1-2-2ap; leg II: femur p-0-0-1, d1-0-1, patella p0-1-0, tibia v1-1-2ap, p0-0-1, metatarsus v1-3-2ap, p0-1-0, r0-0-1ap; leg III: femur d1-0-0; patella p7; tibia: v2-2-2ap, p1-1-1ap, r0-1-1, metatarsus d3-3-2ap, p0-0-1ap, v2-4-2(2ap), r1-1-1ap; leg IV: femur: d1-0-0, patella 0, tibia v2-2-2ap, r0-2-1(1ap), metatarsus: d0-0-1(1ap), p0-2-3(2ap), v2-2-2ap, r0-0-1ap. Preening-comb (<xref ref-type="fig" rid="F5">Fig. 24</xref>): formed by 4–5 small spines between two bigger spines on ventro-retrolateral tip of metatarsus IV. Palp with single claw having 6 small teeth on internal margin. ITC smooth, STC with two rows of 8 teeth on both margins on all legs. Spermathecae (<xref ref-type="fig" rid="F5">Fig. 23</xref>): two spermathecae having narrow and inward curved stalk, giving origin to two spiraled branches ending in single bulb. Color pattern: as in male, except carapace brown, cephalic area darker; ventral abdominal area with lighter portion close to spinnerets; legs black with two (femur, patella, tibia) or one (metatarsus, tarsus) brown stripes (lacking setae) on dorsal area.</p></tp:treatment-sec><tp:treatment-sec sec-type="Remarks"><title>Remarks.</title><p>The male of this species was erroneously attributed to <italic><tp:taxon-name>Fufius funebris</tp:taxon-name></italic> <xref ref-type="bibr" rid="B18">Vellard (1924)</xref> by <xref ref-type="bibr" rid="B8">Guadanucci and Indicatti (2004)</xref>. See discussion for <italic><tp:taxon-name>Fufius funebris</tp:taxon-name></italic> above.</p></tp:treatment-sec><tp:treatment-sec sec-type="Distribution"><title>Distribution.</title><p>Known only from type locality: Brazil, Distrito Federal (Brasília) (<xref ref-type="fig" rid="F11">Fig. 45</xref>).</p><!--PageBreak--><!--PageBreak--></tp:treatment-sec><tp:treatment-sec><!--Section generated to contain objects referenced in tp:taxon-treatment.--><fig id="F11" position="float" orientation="portrait"><label>Figure 45.</label><caption><p>Map showing records of <italic><tp:taxon-name>Fufius funebris</tp:taxon-name></italic> (square), <italic><tp:taxon-name>Fufius lucasae</tp:taxon-name></italic> (triangle), <italic><tp:taxon-name>Fufius candango</tp:taxon-name></italic> sp. n. (star), <italic><tp:taxon-name>Fufius minusculus</tp:taxon-name></italic> sp. n. (diamond) and <italic><tp:taxon-name>Fufius jalapensis</tp:taxon-name></italic> sp. n. (circle) in different Brazilian Biomes.</p></caption><graphic xmlns:xlink="http://www.w3.org/1999/xlink" xlink:href="ZooKeys-352-093-g011.jpg" position="float" orientation="portrait" xlink:type="simple"/></fig></tp:treatment-sec><ref-list><ref id="B8"><mixed-citation xmlns:xlink="http://www.w3.org/1999/xlink" xlink:type="simple"><person-group><name name-style="western"><surname>Guadanucci</surname><given-names>JPL</given-names></name><name name-style="western"><surname>Indicatti</surname><given-names>RP</given-names></name></person-group> (<year>2004</year>) <article-title>Redescription of <italic>Fufius funebris</italic> Vellard, 1924 and description of <italic>Fufius lucasae</italic> sp. n. with comments on <italic>Ctenochelus maculatus</italic> Mello-Leitão, 1923 (Mygalomorphae, Cyrtaucheniidae).</article-title><source>Revista Ibérica de Aracnologia</source><volume>10</volume>: <fpage>255</fpage>-<lpage>259</lpage>.</mixed-citation></ref><ref id="B18"><mixed-citation xmlns:xlink="http://www.w3.org/1999/xlink" xlink:type="simple"><person-group><name name-style="western"><surname>Vellard</surname><given-names>J</given-names></name></person-group> (<year>1924</year>) <article-title>Etudes de zoologie.</article-title><source>Archivos do Instituto Vital Brazil</source><volume>2</volume>: <fpage>1</fpage>–<lpage>32</lpage>, <fpage>121</fpage>–<lpage>170</lpage>.</mixed-citation></ref></ref-list></tp:taxon-treatment>
