# Supplementary material for: Three new species of Fufius Simon, 1888 (Araneae, Cyrtaucheniidae) from Brazil with the redescription of Fufius funebris Vellard, 1924 and description of the female of Fufius lucasae Guadanucci & Indicatti, 2004
Source: Zookeys. 2013 Nov 19;(352):93–116. doi: 10.3897/zookeys.352.6189 (PMC3837399; doi:10.3897/zookeys.352.6189)
Supplement: XML Treatment for Fufius minusculus [file zookeys.352.6189-treatment4.xml]

<!DOCTYPE tp:taxon-treatment
  PUBLIC "-//TaxonX//DTD Taxonomic Treatment Publishing DTD v0 20100105//EN" "tax-treatment-NSO.dtd">
<tp:taxon-treatment xmlns:tp="http://www.plazi.org/taxpub"><tp:treatment-meta><mixed-citation publication-type="journal"><person-group><name><surname>Ortega</surname><given-names>Diego Ribeiro Migueis</given-names></name><name><surname>Nagahama</surname><given-names>Roberto Hiroaki</given-names></name><name><surname>Motta</surname><given-names>Paulo Cesar</given-names></name><name><surname>Bertani</surname><given-names>Rogério</given-names></name></person-group><article-title>Three new species of <italic>Fufius</italic> Simon, 1888 (Araneae, Cyrtaucheniidae) from Brazil with the redescription of <italic>Fufius funebris</italic> Vellard, 1924 and description of the female of <italic>Fufius lucasae</italic> Guadanucci &amp; Indicatti, 2004</article-title><source>Zookeys</source><day>19</day><month>11</month><year>2013</year><volume>2013</volume><issue>352</issue><fpage>93</fpage><lpage>116</lpage><pub-id pub-id-type="doi">10.3897/zookeys.352.6189</pub-id></mixed-citation></tp:treatment-meta><tp:nomenclature><tp:taxon-name>
                            <tp:taxon-name-part taxon-name-part-type="genus">Fufius</tp:taxon-name-part>
                            <tp:taxon-name-part taxon-name-part-type="species">minusculus</tp:taxon-name-part>
                            <object-id xmlns:xlink="http://www.w3.org/1999/xlink" content-type="zoobank" xlink:type="simple">http://zoobank.org/F1E97285-664F-45E8-8E2B-D793F0CBE42A</object-id>
                            <object-id xmlns:xlink="http://www.w3.org/1999/xlink" xlink:type="simple">http://species-id.net/wiki/Fufius_minusculus</object-id>
                        </tp:taxon-name><tp:taxon-status xmlns:xlink="http://www.w3.org/1999/xlink" xlink:type="simple">sp. n.</tp:taxon-status><xref ref-type="fig" rid="F6">Figs 27</xref><xref ref-type="fig" rid="F7">–36</xref><xref ref-type="fig" rid="F11">, 45</xref></tp:nomenclature><tp:treatment-sec sec-type="Diagnosis"><title>Diagnosis.</title><p>Male and female differ from those of all other species by carapace at least 1.5 times longer than wide and small sternal sigillae (<xref ref-type="fig" rid="F7">Figs 32–36</xref>).</p></tp:treatment-sec><tp:treatment-sec sec-type="Etymology"><title>Etymology.</title><p>The specific name refers to the tiny size of the species.</p></tp:treatment-sec><tp:treatment-sec sec-type="Types"><title>Types.</title><p>Holotype male from Brazil, <italic>Tocantins</italic>, Mateiros, Jalapão [<named-content xmlns:xlink="http://www.w3.org/1999/xlink" content-type="dwc:verbatimCoordinates" xlink:type="simple">10°32'S, 46°24'W</named-content>], 01 November 2004, S. Balbino, with pitfall trap (DZUB 3416). Paratype: female from Brazil, <italic>Tocantins</italic>, Palmas, km 1.5 on the railway TO-010 (Palmas-Lajeado) [<named-content xmlns:xlink="http://www.w3.org/1999/xlink" content-type="dwc:verbatimCoordinates" xlink:type="simple">10°09'S, 48°18'W</named-content>], 3 November 2001, I. Knysak &amp; R. Martins (IBSP 9695).</p></tp:treatment-sec><tp:treatment-sec sec-type="Additional material examined"><title>Additional material examined.</title><p>BRAZIL: <italic>Tocantins</italic>: Palmas [<named-content xmlns:xlink="http://www.w3.org/1999/xlink" content-type="dwc:verbatimCoordinates" xlink:type="simple">10°10'S, 48°19'W</named-content>], 2 immatures, 30 September 2001, I. Knysak &amp; R. Martins (IBSP 9689).</p></tp:treatment-sec><tp:treatment-sec sec-type="Male description"><title>Male description</title><p>(DZUB 3416). Total length: 5.11. Carapace 2.42 long, 1.60 wide, chelicerae 1.09 long, 0.60 wide. Palp: femur 1.24/ patella 0.66/ tibia 0.86/ tarsus 0.46/ total 3.22. Legs (femur, patella, tibia, metatarsus, tarsus, total): I: 1.88, 1.07, 1.39, 1.41, 0.95, 6.70. II: 1.61, 0.93, 1.31, 1.30, 0.97, 6.12. III: 1.14, 0.78, 0.70, 0.98, 0.35, 3.95. Leg IV missing. Mid-widths (lateral): femora I–III = 0.40, 0.38, 0.51, palp = 0.31; patellae I–III = 0.38, 0.32, 0.38, palp = 0.34; tibiae I–III = 0.49, 0.23, 0.30, palp = 0.44; metatarsi I–III = 0.27, 0.19, 0.18; tarsi I–III = 0.21, 0.13, 0.18, palp = 0.26. Abdomen 2.41 long, 1.29 wide. Spinnerets: PMS, 0.25 long, 0.15 wide, 0.13 apart; PLS, 0.34 basal, 0.22 middle, 0.28 distal; mid-widths (lateral), 0.26, 0.20, 0.15, respectively. Carapace (<xref ref-type="fig" rid="F7">Fig. 35</xref>): length to width 1.51. Fovea slightly recurved, 0.37 wide. Eyes: tubercle 0.19 high, length 0.32, width 0.50. Clypeus 0.02. Anterior and posterior eye row recurved. Eyes sizes and inter-distances: AME 0.14, ALE 0.14, PME 0.05, PLE 0.11, AME–AME 0.05, AME–ALE 0.04, PME–PME 0.23, PME–PLE 0.02, ALE–PLE 0.03, AME–PME 0.05, ALE–ALE 0.34, PLE–PLE 0.31. Eye group width 0.54, length 0.26. Maxillae (<xref ref-type="fig" rid="F7">Fig. 36</xref>) 0.59 long, 0.80 wide. Cuspules: 12 spread over ventral inner heel. Labium: 0.31 long, 0.52 wide, with 2 cuspules. Labio-sternal groove shallow, flat, sigillae not evident. Sternum: 1.44 long, 1.13 wide. Sigillae: first, second pairs small, rounded, less than one diameter from margin. Third small, oval, one diameter from margin. Chelicerae: basal segment with 6 teeth. Legs: leg formula: I II III (legs IV missing). Scopula: tarsi I–II scopulate. Metatarsi III ascopulate (leg IV missing). Spines: palp: femur p-0-0-1, patella 0, tibia 0; leg I: femur d1-0-0, patella 0, tibia v1-1-0, metatarsus v0-0-ap1, p0-0-ap1; leg II: femur d 1-0-0, patella 0, tibia v 1-1-1ap, metatarsus v1-1-1ap; leg III: femur v1-0-0, patella p4, tibia d1-0-1, r0-0-1ap, v0-1-2ap, p0-0-1ap, metatarsus d1-3-2(1ap), r0-0-1ap, v1-2-2ap, p0-1-1. Leg IV missing. ITC smooth, STC with two rows of 5–8 teeth on both margins on all legs. Palp (<xref ref-type="fig" rid="F6">Figs 27–28</xref>): embolus 0.46 in length. Embolus basal, middle, distal width of 0.22, 0.02, 0.01, respectively. Tegulum 0.24 long. Tibial spur (29–31) formed by single branch 0.28 long, 0.22 wide, on retrolateral margin, with apical spine. Color pattern: carapace, chelicerae reddish brown, darker on cephalic area, carapace margin, chelicerae; sternum, labium, maxillae, coxae of legs and palp light brown; abdomen <!--PageBreak--><!--PageBreak--><!--PageBreak-->dark with light brown punctuations on dorsum, larger white spot on central anterior area. Ventrally dark with central area whitish. Spinnerets light brown with dark brown setae. Legs yellowish with black areas on distal femora, most of patellae, tibiae, metatarsi.</p><fig id="F6" position="float" orientation="portrait"><label>Figures 27–31.</label><caption><p><italic><tp:taxon-name>Fufius minusculus</tp:taxon-name></italic> sp. n., holotype male <bold>27–28</bold> left palpal bulb <bold>27</bold> prolateral view <bold>28</bold> retrolateral view <bold>29–31</bold> right leg I tibial spur <bold>29</bold> ventral view <bold>30</bold> prolateral view <bold>31</bold> retrolateral view. Scale bar = 1mm.</p></caption><graphic xmlns:xlink="http://www.w3.org/1999/xlink" xlink:href="ZooKeys-352-093-g006.jpg" position="float" orientation="portrait" xlink:type="simple"/></fig><fig id="F7" position="float" orientation="portrait"><label>Figures 32–36.</label><caption><p><italic><tp:taxon-name>Fufius minusculus</tp:taxon-name></italic> sp. n. <bold>32–34</bold> paratype female <bold>32</bold> carapace <bold>33</bold> sternum, labium and maxillae <bold>34</bold> spermathecae, dorsal view <bold>35–36</bold> holotype male <bold>35</bold> carapace <bold>36</bold> sternum, labium, and maxillae. Scale bar = 1mm.</p></caption><graphic xmlns:xlink="http://www.w3.org/1999/xlink" xlink:href="ZooKeys-352-093-g007.jpg" position="float" orientation="portrait" xlink:type="simple"/></fig></tp:treatment-sec><tp:treatment-sec sec-type="Female description"><title>Female description</title><p>(IBSP 9695). Total length: 5.19. Carapace 3.16 long, 2.18 wide, chelicerae 0.93 long, 0.75 wide. Palp: femur 1.58, patella 0.98, tibia 0.68, tarsus 0.93, total 4.17. Legs (femur, patella, tibia, metatarsus, tarsus, total): I: 1.79, 1.15, 1.20, 1.06, 0.77, 5.97. II: 1.32, 0.88, 0.85, 0.98, 0.98, 5.01. III: 1.35, 0.92, 0.64, 0.89, 0.88, 4.68. IV: 1.69, 1.09, 1.56, 1.41, 0.76, 6.51. Mid-widths (lateral): femora I–IV = 0.48, 0.51, 0.56, 0.51, palp = 0.40; patellae I–IV = 0.46, 0.46, 0.45, 0.43, palp = 0.38; tibiae I–IV = 0.44, 0.33, 0.37, 0.38, palp = 0.38; metatarsi I–IV = 0.27, 0.21, 0.23, 0.24; tarsi I–IV = 0.26, 0.22, 0.17, 0.22, palp = 0.29. Abdomen 3.36 long, 2.40 wide. Spinnerets: PMS, 0.40 long, 0.23 wide, 0.35 apart; PLS, 0.65 basal, 0.51 middle, 0.49 distal; mid-widths (lateral), 0.34, 0.28, 0.26, respectively. Carapace (<xref ref-type="fig" rid="F7">Fig. 32</xref>): length to width 1.45. Fovea slightly recurved, 0.45 wide. Eyes: tubercle 0.15 high, length 0.46, width 0.62. Clypeus 0.07. Anterior and posterior eye row recurved. Eyes sizes and inter-distances: AME 0.17, ALE 0.18, PME 0.08, PLE 0.11, AME 0.05, AME–ALE 0.04, PME–PME 0.27, PME–PLE 0.03, ALE–PLE 0.03, AME–PME 0.07, ALE–ALE 0.45, PLE–PLE 0.40. Eye group width 0.63, length 0.29. Maxillae (<xref ref-type="fig" rid="F7">Fig. 33</xref>) 0.72 long, 0.93 wide. Cuspules: ca. 30 spread over ventral inner heel. Labium: 0.45 long, 0.55 wide, with 2 cuspules. Labio-sternal groove shallow, flat, sigillae not evident. Sternum: 1.60 long, 1.23 wide. Sigillae: first, second pairs small, rounded, less than one diameter from margin. Third small, oval, one diameter from margin. Chelicerae: basal segment with 7 teeth. Legs: leg formula: IV I II III. Scopula: tarsi I–II scopulate. Metatarsi I 1/3 scopulate. Spines: palp: femur 0, patellae r1-1-0, tibia v2-2-3ap, r1-1-1ap, p0-0-1, tarsus v2-0-0; leg I: femur p0-0-1ap, patellae p0-0-1ap, tibia v1-1-1ap, metatarsus v1-1-2ap; leg II: femur 0, patellae r1-1-0, tibia v1-1-2, metatarsus v0-3-3(2ap), p0-1-0, r0-0-1; leg III: femur 0, patellae p4, r1, tibia d1-0-0, r0-1-0, v0-2-2ap, p1-1-0, metatarsus d1-3-2ap, r0-0-1, v0-4-2ap, p0-1-0; leg IV: femur 0, patella 0, tibia v0-1-2, r0-1-1, metatarsus d0-0-1ap, r0-1-0, v0-2-1ap, p1-1-1ap. Preening-comb: absent on retrolateral tip of metatarsus IV. Palp with single claw having 8 small teeth on internal margin. ITC smooth, STC with two rows of 5–9 teeth on both margins on all legs. Spermathecae (<xref ref-type="fig" rid="F7">Fig. 34</xref>): two spermathecae having narrow and inward curved stalk, giving origin to two sinuous branches ending in single bulb each. Color pattern: as in male.</p></tp:treatment-sec><tp:treatment-sec sec-type="Distribution"><title>Distribution.</title><p>Brazil, state of Tocantins (Palmas and Mateiros) (<xref ref-type="fig" rid="F11">Fig. 45</xref>).</p></tp:treatment-sec><tp:treatment-sec><!--Section generated to contain objects referenced in tp:taxon-treatment.--><fig id="F11" position="float" orientation="portrait"><label>Figure 45.</label><caption><p>Map showing records of <italic><tp:taxon-name>Fufius funebris</tp:taxon-name></italic> (square), <italic><tp:taxon-name>Fufius lucasae</tp:taxon-name></italic> (triangle), <italic><tp:taxon-name>Fufius candango</tp:taxon-name></italic> sp. n. (star), <italic><tp:taxon-name>Fufius minusculus</tp:taxon-name></italic> sp. n. (diamond) and <italic><tp:taxon-name>Fufius jalapensis</tp:taxon-name></italic> sp. n. (circle) in different Brazilian Biomes.</p></caption><graphic xmlns:xlink="http://www.w3.org/1999/xlink" xlink:href="ZooKeys-352-093-g011.jpg" position="float" orientation="portrait" xlink:type="simple"/></fig></tp:treatment-sec></tp:taxon-treatment>
