# Supplementary material for: Three new species of Fufius Simon, 1888 (Araneae, Cyrtaucheniidae) from Brazil with the redescription of Fufius funebris Vellard, 1924 and description of the female of Fufius lucasae Guadanucci & Indicatti, 2004
Source: Zookeys. 2013 Nov 19;(352):93–116. doi: 10.3897/zookeys.352.6189 (PMC3837399; doi:10.3897/zookeys.352.6189)
Supplement: XML Treatment for Fufius jalapensis [file zookeys.352.6189-treatment5.xml]

<!DOCTYPE tp:taxon-treatment
  PUBLIC "-//TaxonX//DTD Taxonomic Treatment Publishing DTD v0 20100105//EN" "tax-treatment-NSO.dtd">
<tp:taxon-treatment xmlns:tp="http://www.plazi.org/taxpub"><tp:treatment-meta><mixed-citation publication-type="journal"><person-group><name><surname>Ortega</surname><given-names>Diego Ribeiro Migueis</given-names></name><name><surname>Nagahama</surname><given-names>Roberto Hiroaki</given-names></name><name><surname>Motta</surname><given-names>Paulo Cesar</given-names></name><name><surname>Bertani</surname><given-names>Rogério</given-names></name></person-group><article-title>Three new species of <italic>Fufius</italic> Simon, 1888 (Araneae, Cyrtaucheniidae) from Brazil with the redescription of <italic>Fufius funebris</italic> Vellard, 1924 and description of the female of <italic>Fufius lucasae</italic> Guadanucci &amp; Indicatti, 2004</article-title><source>Zookeys</source><day>19</day><month>11</month><year>2013</year><volume>2013</volume><issue>352</issue><fpage>93</fpage><lpage>116</lpage><pub-id pub-id-type="doi">10.3897/zookeys.352.6189</pub-id></mixed-citation></tp:treatment-meta><tp:nomenclature><tp:taxon-name>
                            <tp:taxon-name-part taxon-name-part-type="genus">Fufius</tp:taxon-name-part>
                            <tp:taxon-name-part taxon-name-part-type="species">jalapensis</tp:taxon-name-part>
                            <object-id xmlns:xlink="http://www.w3.org/1999/xlink" content-type="zoobank" xlink:type="simple">http://zoobank.org/8D27137C-9415-45B0-A01A-5B79248E1C4C</object-id>
                            <object-id xmlns:xlink="http://www.w3.org/1999/xlink" xlink:type="simple">http://species-id.net/wiki/Fufius_jalapensis</object-id>
                        </tp:taxon-name><tp:taxon-status xmlns:xlink="http://www.w3.org/1999/xlink" xlink:type="simple">sp. n.</tp:taxon-status><xref ref-type="fig" rid="F8">Figs 37</xref><xref ref-type="fig" rid="F9">–43</xref><xref ref-type="fig" rid="F11">, 45</xref></tp:nomenclature><tp:treatment-sec sec-type="Diagnosis"><title>Diagnosis.</title><p>Male differs from those of all other species by tibia I lacking spines (<xref ref-type="fig" rid="F8">Figs 39–41</xref>) and the presence of several spines (ca. 11) on the prolateral patella III. The female is unknown.</p><!--PageBreak--><!--PageBreak--></tp:treatment-sec><tp:treatment-sec sec-type="Etymology"><title>Etymology.</title><p>The specific name, jalapensis, refers to the type locality, “Jalapão”, a state park in the eastern state of Tocantins, Brazil.</p></tp:treatment-sec><tp:treatment-sec sec-type="Types"><title>Types.</title><p>Holotype male from BRAZIL, <italic>Tocantins</italic>: Mateiros, Jalapão [<named-content xmlns:xlink="http://www.w3.org/1999/xlink" content-type="dwc:verbatimCoordinates" xlink:type="simple">10°32'S, 46°24'W</named-content>], 01 November 2004, S. Balbino (DZUB 3370). Paratype male, same collector and date (DZUB 4469).</p></tp:treatment-sec><tp:treatment-sec sec-type="Male description"><title>Male description</title><p>(DZUB 3370). Total length: 11.72. Carapace 5.92 long, 4.61 wide, chelicerae 1.89 long, 1.39 wide. Palp: femur 2.88, patella 1.46, tibia 2.09, tarsus 0.83, total 7.26. Legs (femur, patella, tibia, metatarsus, tarsus, total): I: 4.47, 3.15, 3.86, 3.71, 2.35, 17.54. II: 3.44, 2.63, 3.33, 3.29, 2.03, 14.72. III: 2.95, 1.91, 2.14, 3.08, 1.84, 11.92. IV: 4.33, 2.47, 4.55, 4.24, 1.83, 17.42. Mid-widths (lateral): femora I–IV = 0.89, 0.80, 1.14, 1.21, palp = 0.47; patellae I–IV = 0.80, 0.70, 0.86, 0.87, palp = 0.78; tibiae I–IV = 0.89, 0.57, 0.64, 0.79, palp = 0.87; metatarsi I–IV = 0.61, 0.44, 0.38, 0.45; tarsi = 0.49, 0.45, 0.40, 0.33, palp = 0.55. Abdomen 5.51 long, 3.27 wide. Spinnerets: PMS, 0.60 long, 0.28 wide, 0.15 apart; PLS, 0.88 basal, 0.49 middle, 0.81 distal; mid-widths (lateral), 0.52, 0.44, 0.33 respectively. Carapace (<xref ref-type="fig" rid="F9">Fig. 42</xref>): length to width 1.28. Fovea strongly recurved, 1.29 wide. Eyes: tubercle 0.24 high, length 0.64, width 1.14. Clypeus 0.07. Anterior and posterior eye row recurved. Eyes sizes and inter-distances: AME 0.30, ALE 0.28, PME 0.10, PLE 0.22, AME–AME 0.06, AME–ALE 0.10, PME–PME 0.60, PME–PLE 0.04, ALE–PLE 0.14, AME–PME 0.13, ALE–ALE 0.73, PLE–PLE 0.80. Eye <!--PageBreak-->group width 1.11, length 0.54. Maxillae (<xref ref-type="fig" rid="F9">Fig. 43</xref>) 2.06 long, 1.32 wide. Cuspules: 31 spread over ventral inner heel. Labium: 0.73 long, 1.0 wide, with 3 cuspules. Labio-sternal groove shallow, flat with two large sigillae. Sternum: 3.04 long, 2.54 wide. Sigillae: first pair rounded, second, third ovals, all less than one diameter from margin. Third pair large, twice the diameter of second. Chelicerae: basal segment with 7 teeth. Legs: leg formula: I IV II III. Scopula: tarsi I–III scopulate. Metatarsi I 1/5, II 1/3 scopulate. Spines: palp 0; Leg I 0; Leg II: femur, patella 0, tibia v1-1-2ap, p0-0-1ap, metatarsus v0-2-1ap, r0-0-1ap; Leg III: femur 0, patella p11, tibia d0-1-0, v0-1-1ap, p0-1-2(1ap), metatarsus d1-3-1ap, r0-0-1ap, v2-3-2ap, p2-1-3(2ap); Leg IV: femur, patellae 0, tibia r0-0-1, v0-1-0, metatarsus r0-1-1ap, v1-3-1ap, p1-0-2ap. Preening-comb: formed by 6 spiniform setae between two spines on ventro-retrolateral tip of metatarsus IV. ITC smooth, STC with two rows of 3–9 teeth on both margins on all legs. Palp: embolus 0.82 in length. Embolus basal, middle, distal width of 0.28, 0.05, 0.02, respectively. Tegulum 0.36 long. Tibial spur formed by <!--PageBreak-->single branch 0.54 long, 0.36 wide, on retrolateral margin, with apical spine. Color pattern: carapace, chelicerae brown, darker on cephalic area, carapace margin, chelicerae; sternum, labium, maxillae, coxae of legs and palp light brown; abdomen dark with light brown punctuations on dorsum, a larger white spot on central anterior area, ventrally dark with book-lung area whitish. Spinnerets light brown with dark brown setae. Legs an almost homogeneous brown.</p><fig id="F8" position="float" orientation="portrait"><label>Figures 37–41.</label><caption><p><italic><tp:taxon-name>Fufius jalapensis</tp:taxon-name></italic> sp. n., holotype male <bold>37–38</bold> left palpal bulb (mirrored) <bold>37</bold> retrolateral view <bold>38</bold> prolateral view <bold>39–41</bold> right leg I tibial spur <bold>39</bold> ventral view <bold>40</bold> prolateral view <bold>41</bold> retrolateral view. Scale bar = 1mm.</p></caption><graphic xmlns:xlink="http://www.w3.org/1999/xlink" xlink:href="ZooKeys-352-093-g008.jpg" position="float" orientation="portrait" xlink:type="simple"/></fig><fig id="F9" position="float" orientation="portrait"><label>Figures 42–43.</label><caption><p><italic><tp:taxon-name>Fufius jalapensis</tp:taxon-name></italic> sp. n., holotype male. <bold>42</bold> carapace <bold>43</bold> sternum, labium, and maxillae. Scale bar = 1 mm.</p></caption><graphic xmlns:xlink="http://www.w3.org/1999/xlink" xlink:href="ZooKeys-352-093-g009.jpg" position="float" orientation="portrait" xlink:type="simple"/></fig></tp:treatment-sec><tp:treatment-sec sec-type="Female"><title>Female.</title><p>Unknown.</p></tp:treatment-sec><tp:treatment-sec sec-type="Distribution"><title>Distribution.</title><p>Known only from the type locality, Brazil, state of Tocantins (Jalapão region) (<xref ref-type="fig" rid="F11">Fig. 45</xref>).</p><fig id="F10" position="float" orientation="portrait"><label>Figure 44.</label><caption><p><italic><tp:taxon-name>Fufius lucasae</tp:taxon-name></italic>, female from Itapecerica da Serra, state of São Paulo. Photo: R. Bertani.</p></caption><graphic xmlns:xlink="http://www.w3.org/1999/xlink" xlink:href="ZooKeys-352-093-g010.jpg" position="float" orientation="portrait" xlink:type="simple"/></fig><fig id="F11" position="float" orientation="portrait"><label>Figure 45.</label><caption><p>Map showing records of <italic><tp:taxon-name>Fufius funebris</tp:taxon-name></italic> (square), <italic><tp:taxon-name>Fufius lucasae</tp:taxon-name></italic> (triangle), <italic><tp:taxon-name>Fufius candango</tp:taxon-name></italic> sp. n. (star), <italic><tp:taxon-name>Fufius minusculus</tp:taxon-name></italic> sp. n. (diamond) and <italic><tp:taxon-name>Fufius jalapensis</tp:taxon-name></italic> sp. n. (circle) in different Brazilian Biomes.</p></caption><graphic xmlns:xlink="http://www.w3.org/1999/xlink" xlink:href="ZooKeys-352-093-g011.jpg" position="float" orientation="portrait" xlink:type="simple"/></fig><!--PageBreak--></tp:treatment-sec></tp:taxon-treatment>
